# Supplementary material for: Ribosomal protein L22-like1 (RPL22L1) mediates sorafenib sensitivity via ERK in hepatocellular carcinoma
Source: Cell Death Discov. 2022 Aug 17;8:365. doi: 10.1038/s41420-022-01153-8 (PMC9381560; doi:10.1038/s41420-022-01153-8)
Supplement: Supplementary file 5 — Supplementary Table 1 [file 41420_2022_1153_MOESM5_ESM.xlsx]

## Sheet: Sheet1
Supplementary table 1. Primary antibodies
Antibodies	Species	Manufacturer	Catalog#	Dilution
RPL22L1	Rabbit	Santa	sc-373993	1:500
RPL22L1	Rabbit	ABclonal	WG-03688 9025-1	1:500
N-cadherin	Rabbit	Proteintech	60335-1-Ig	1:800
E-cadherin	Rabbit	Proteintech	22018-1-AP	1:800
α-SMA	Rabbit	Proteintech	14395-1-AP	1:800
MMP2	Rabbit	Proteintech	10373-2-AP	1:800
MMP9	Rabbit	Proteintech	10375-2-AP	1:800
Vimentin	Rabbit	Proteintech	10366-1-AP	1:800
Occludin	Rabbit	Proteintech	13409-1-AP	1:800
Cleaved caspase3	Rabbit	Proteintech	19677-1-AP	1:500
Bcl-xL	Rabbit	Proteintech	10783-1-AP	1:800
Bcl2	Mouse	Cell signaling technology	15071	1:500
p-MEK	Rabbit	Cell signaling technology	9154S	1:1000
MEK	Mouse	Cell signaling technology	4694S	1:1000
p-ERK	Rabbit	Cell signaling technology	4370S	1:800
ERK	Rabbit	Cell signaling technology	4695S	1:800
p-JNK	Rabbit	Affinity	AF3318	1:800
JNK	Rabbit	Cell signaling technology	9252S	1:800
p-p38	Rabbit	Cell signaling technology	4511S	1:800
p38	Rabbit	Cell signaling technology	8690S	1:800
GAPDH	Mouse	Proteintech	60004-1-Ig	1:1000
c-myc	Rabbit	Abcam	ab152146	1:1000
S6k	Rabbit	Cell signaling technology	2708T	1:1000
p-S6k	Rabbit	Cell signaling technology	9234T	1:1000
